# Supplementary material for: Classification of Beta-Lactamases and Penicillin Binding Proteins Using Ligand-Centric Network Models
Source: PLoS One. 2015 Feb 17;10(2):e0117874. doi: 10.1371/journal.pone.0117874 (PMC4331424; doi:10.1371/journal.pone.0117874)
Supplement: S1 Table — Each line includes IDs of the ligands that proteins interact with. (TXT) [file pone.0117874.s002.txt]

UniProt	Num.of.Lig.	Ligands
P25910	2	061	113
P62593	14	FOS	IM2	BJI	BJP	BJH	PNM	CB4	105	SM2	NBF	CXB	CBT	FTA	ALP
Q7BWD2	2	CEM	TEM
P00807	3	FOS	CED	PNM
P05364	5	IPP	PTX	FDT	LK7	LK5
Q7ATJ4	1	AP3
P00811	57	BZB	CXU	LOR	MOX	CTB	105	ETP	CAZ	CB4	NPB	4CB	CVB	BDB	CLS	KCP	THN	CEO	STC	IM2	AXL	PCN	SM2	SM3	MXG	NST	HTC	C21	4A3	4MB	F12	VA1	DK2	OX6	OX7	23C	WH6	SM4	APB	C9P	GF7	GF4	G14	GF1	GTC	GV9	3GV	PCZ	BSF	BSG	BSH	0N3	0N4	0NA	0NB	0ND	0NE	0NG
Q79MP6	3	MCI	BYS	BDS
Q46041	1	AZR
Q59401	3	DVR	WY4	WY2
Q51400	2	IM2	MER
P00808	12	CFX	OUT	ICT	BIY	1X6	98J	A33	PNM	F5M	PCZ	BB0	CED
Q47066	10	CEF	CEP	PNM	CEO	CLS	SPA	PCZ	AZR	CAZ	BZB
Q9K578	1	MCO
P14489	6	HOQ	MX1	IAP	PNM	ZZ7	LCE
O08498	1	MCO
P30896	1	MA4
P0AD64	23	MA4	WY4	WY2	TBI	MDD	TBE	AKR	TAZ	TSL	TEM	SA2	MER	LN1	CB4	CZ6	CZ7	CZ8	CZ9	TAU	0RN	17K	MXF	17O
P05193	1	PTX
Q93CA2	1	IAP
P52699	1	OPS
P26918	5	BMH	PD2	MCO	IFS	SDF
Q9L5C8	22	CB4	SM2	NBF	CFX	GF4	GZ2	G30	GF1	3G3	1CE	F13	PNN	PNK	WPP	YPP	0J7	DN6	0JB	0J6	DN3	DN8	CE3
Q9L5C7	1	CB4
P0AEB2	6	BO9	HJ3	HJ2	CXV	CFX	IM2
P52700	8	MX1	PHN	MCO	MP2	VI	VII	L13	I38
Q6BCU6	1	C4H
Q5VCA8	4	ESA	MA4	TSL	TBE
P04190	1	RTD
Q9F663	4	BCN	SEE	SR3	NPB
Q9V2D6	1	DO3
P24735	5	ZX0	ZX1	S1Y	3S2	NXL
P94458	2	L4C	TBE
Q7BJM5	1	M5P
Q93PQ0	4	IM2	SFR	FPM	MER
P0C5C1	20	ISS	DRW	1RG	2RG	XD1	AXL	AIX	CB9	XD2	DXF	DH4	NFF	9EP	7EP	SMX	CD8	CD6	NXL	SFR	PCZ
A5U493	1	DWZ
Q8RLA6	5	MXS	MXC	MXF	DRW	1S6
P13661	2	DRW	1S6
Q89GW5	1	4NZ
C7C422	8	ZZ7	X8Z	0RM	0WO	PNK	0RV	FPM	SFR
G5ELM3	1	MCR
Q8FGC8	2	APB	0NG
Q6JP75	3	HAR	MEM	MER
Q9EXV5	1	NXL
Q9L4P2	1	MER
P15555	15	CEF	CEP	CEH	REX	REY	RE1	FOR	HEL	H2A	PNM	CSC	HE0	CP5	2PB	BSA
P39045	16	NCF	REC	REZ	BIY	BO8	EWB	EWA	BH6	FP5	ZA3	TFR	B07	33D	HQZ	BSF	IM2
P24228	5	AIC	PNM	PNV	FPM	FXM
Q8DH45	1	PNM
P39844	1	REZ
P45161	3	CMV	FMZ	AIX
Q5HI26	2	CEW	ZZ7
P08506	4	AIX	AIC	AMV	FGA
P71586	3	IM2	PNM	PCZ
Q6MHT0	1	TAU
Q54113	5	1W8	AI8	MUR	AMV	FGA
Q5HJW3	1	RB6
Q93IC2	3	NC1	PG1	7EP
P59676	1	OSU
P14677	5	CES	KEF	CDS	BMG	TEB
P18357	4	PG1	CAZ	IM2	MER
Q8DR59	1	PCZ
P0A0B0	2	PG1	SOY
O70038	2	PL7	L4C
Q9R744	1	M0E
Q7CRA4	14	NC1	CEF	S2D	A01	ZA2	ZA3	ZA4	ZA5	E06	E08	E07	EO9	Z10	Z06
Q04707	2	BMG	TEB
P02919	1	M0E
Q51504	7	CB9	CTJ	CAZ	IM2	AZR	0W0	PFV
G3XD46	2	MER	UE1
Q7WU28	1	BOU
G1C794	3	PNM	IM2	AZR
B2I0J9	1	UE1
Q8NWC2	1	CEF
Q8Y547	2	AIX	CB9
Q8KRB7	1	J01
Q93F76	2	TBE	TF7
Q9KJY7	1	IM2
Q09HD0	1	IM2
Q9KX40	1	DFP
P07062	1	ACA
Q9LCC8	1	NFA
P07061	1	ACA
Q9Y7D1	3	MJA	SIM	LVA
Q59710	1	ACA

Number of Nodes:86
