# Supplementary material for: Classification of Beta-Lactamases and Penicillin Binding Proteins Using Ligand-Centric Network Models
Source: PLoS One. 2015 Feb 17;10(2):e0117874. doi: 10.1371/journal.pone.0117874 (PMC4331424; doi:10.1371/journal.pone.0117874)
Supplement: S4 Table — Each line represents an interaction with a corresponding edge weight. (TXT) [file pone.0117874.s005.txt]

UniProt	Ligand	UniProt	Weight
P62593	FOS_PNM	P00807	0.13
P62593	IM2_CB4_105_SM2	P00811	0.06
P62593	IM2	Q51400	0.07
P62593	IM2	P0AEB2	0.05
P62593	IM2	Q93PQ0	0.06
P62593	IM2	P39045	0.03
P62593	IM2_PNM	P71586	0.13
P62593	IM2	P18357	0.06
P62593	IM2	Q51504	0.05
P62593	IM2_PNM	G1C794	0.13
P62593	IM2	Q9KJY7	0.07
P62593	IM2	Q09HD0	0.07
P00811	IM2	Q51400	0.02
P00811	IM2	P0AEB2	0.02
P00811	IM2	Q93PQ0	0.02
P00811	IM2_BSF	P39045	0.03
P00811	IM2_PCZ	P71586	0.03
P00811	IM2_CAZ	P18357	0.03
P00811	IM2_CAZ	Q51504	0.03
P00811	IM2	G1C794	0.02
P00811	IM2	Q9KJY7	0.02
P00811	IM2	Q09HD0	0.02
Q51400	IM2	P0AEB2	0.14
Q51400	IM2_MER	Q93PQ0	0.5
Q51400	IM2	P39045	0.06
Q51400	IM2	P71586	0.25
Q51400	IM2_MER	P18357	0.5
Q51400	IM2	Q51504	0.12
Q51400	IM2	G1C794	0.25
Q51400	IM2	Q9KJY7	0.5
Q51400	IM2	Q09HD0	0.5
P0AEB2	IM2	Q93PQ0	0.11
P0AEB2	IM2	P39045	0.05
P0AEB2	IM2	P71586	0.12
P0AEB2	IM2	P18357	0.11
P0AEB2	IM2	Q51504	0.08
P0AEB2	IM2	G1C794	0.12
P0AEB2	IM2	Q9KJY7	0.17
P0AEB2	IM2	Q09HD0	0.17
Q93PQ0	IM2	P39045	0.05
Q93PQ0	IM2	P71586	0.17
Q93PQ0	IM2_MER	P18357	0.33
Q93PQ0	IM2	Q51504	0.1
Q93PQ0	IM2	G1C794	0.17
Q93PQ0	IM2	Q9KJY7	0.25
Q93PQ0	IM2	Q09HD0	0.25
P39045	IM2	P71586	0.06
P39045	IM2	P18357	0.05
P39045	IM2	Q51504	0.05
P39045	IM2	G1C794	0.06
P39045	IM2	Q9KJY7	0.06
P39045	IM2	Q09HD0	0.06
P71586	IM2	P18357	0.17
P71586	IM2	Q51504	0.11
P71586	IM2_PNM	G1C794	0.5
P71586	IM2	Q9KJY7	0.33
P71586	IM2	Q09HD0	0.33
P18357	IM2_CAZ	Q51504	0.22
P18357	IM2	G1C794	0.17
P18357	IM2	Q9KJY7	0.25
P18357	IM2	Q09HD0	0.25
Q51504	IM2_AZR	G1C794	0.25
Q51504	IM2	Q9KJY7	0.14
Q51504	IM2	Q09HD0	0.14
G1C794	IM2	Q9KJY7	0.33
G1C794	IM2	Q09HD0	0.33
Q9KJY7	IM2	Q09HD0	1
P62593	FOS_PNM	P00807	0.13
P62593	PNM	P00808	0.04
P62593	PNM	Q47066	0.04
P62593	PNM	P14489	0.05
P62593	PNM	P15555	0.04
P62593	PNM	P24228	0.06
P62593	PNM	Q8DH45	0.07
P62593	IM2_PNM	P71586	0.13
P62593	IM2_PNM	G1C794	0.13
P00807	PNM_CED	P00808	0.15
P00807	PNM	Q47066	0.08
P00807	PNM	P14489	0.12
P00807	PNM	P15555	0.06
P00807	PNM	P24228	0.14
P00807	PNM	Q8DH45	0.33
P00807	PNM	P71586	0.2
P00807	PNM	G1C794	0.2
P00808	PNM_PCZ	Q47066	0.1
P00808	PNM	P14489	0.06
P00808	PNM	P15555	0.04
P00808	PNM	P24228	0.06
P00808	PNM	Q8DH45	0.08
P00808	PNM_PCZ	P71586	0.15
P00808	PNM	G1C794	0.07
Q47066	PNM	P14489	0.07
Q47066	PNM_CEF_CEP	P15555	0.14
Q47066	PNM	P24228	0.07
Q47066	PNM	Q8DH45	0.1
Q47066	PNM_PCZ	P71586	0.18
Q47066	PNM_AZR	G1C794	0.18
P14489	PNM	P15555	0.05
P14489	PNM	P24228	0.1
P14489	PNM	Q8DH45	0.17
P14489	PNM	P71586	0.12
P14489	PNM	G1C794	0.12
P15555	PNM	P24228	0.05
P15555	PNM	Q8DH45	0.07
P15555	PNM	P71586	0.06
P15555	PNM	G1C794	0.06
P24228	PNM	Q8DH45	0.2
P24228	PNM	P71586	0.14
P24228	PNM	G1C794	0.14
Q8DH45	PNM	P71586	0.33
Q8DH45	PNM	G1C794	0.33
P71586	IM2_PNM	G1C794	0.5
P62593	IM2_CB4_105_SM2	P00811	0.06
P62593	CB4	P0AD64	0.03
P62593	CB4_SM2_NBF	Q9L5C8	0.09
P62593	CB4	Q9L5C7	0.07
P00811	CB4	P0AD64	0.01
P00811	CB4_SM2_GF4_GF1	Q9L5C8	0.05
P00811	CB4	Q9L5C7	0.02
P0AD64	CB4	Q9L5C8	0.02
P0AD64	CB4	Q9L5C7	0.04
Q9L5C8	CB4	Q9L5C7	0.05
P62593	IM2_CB4_105_SM2	P00811	0.06
P62593	IM2_CB4_105_SM2	P00811	0.06
P62593	CB4_SM2_NBF	Q9L5C8	0.09
P00811	CB4_SM2_GF4_GF1	Q9L5C8	0.05
P62593	CB4_SM2_NBF	Q9L5C8	0.09
Q7BWD2	TEM	P0AD64	0.04
P00807	PNM_CED	P00808	0.15
P05364	PTX	P05193	0.2
P00811	BZB_CAZ_CLS_CEO_PCZ	Q47066	0.08
P00811	BZB_CAZ_CLS_CEO_PCZ	Q47066	0.08
P00811	IM2_CAZ	P18357	0.03
P00811	IM2_CAZ	Q51504	0.03
Q47066	CAZ	P18357	0.08
Q47066	CAZ_AZR	Q51504	0.13
P18357	IM2_CAZ	Q51504	0.22
P00811	NPB	Q9F663	0.02
P00811	BZB_CAZ_CLS_CEO_PCZ	Q47066	0.08
P00811	BZB_CAZ_CLS_CEO_PCZ	Q47066	0.08
P00811	AXL_PCZ	P0C5C1	0.03
P00811	APB_0NG	Q8FGC8	0.04
P00811	CB4_SM2_GF4_GF1	Q9L5C8	0.05
P00811	CB4_SM2_GF4_GF1	Q9L5C8	0.05
P00811	PCZ	P00808	0.01
P00811	BZB_CAZ_CLS_CEO_PCZ	Q47066	0.08
P00811	AXL_PCZ	P0C5C1	0.03
P00811	IM2_PCZ	P71586	0.03
P00811	PCZ	Q8DR59	0.02
P00808	PNM_PCZ	Q47066	0.1
P00808	PCZ	P0C5C1	0.03
P00808	PNM_PCZ	P71586	0.15
P00808	PCZ	Q8DR59	0.08
Q47066	PCZ	P0C5C1	0.03
Q47066	PNM_PCZ	P71586	0.18
Q47066	PCZ	Q8DR59	0.1
P0C5C1	PCZ	P71586	0.05
P0C5C1	PCZ	Q8DR59	0.05
P71586	PCZ	Q8DR59	0.33
P00811	IM2_BSF	P39045	0.03
P00811	APB_0NG	Q8FGC8	0.04
Q46041	AZR	Q47066	0.1
Q46041	AZR	Q51504	0.14
Q46041	AZR	G1C794	0.33
Q47066	CAZ_AZR	Q51504	0.13
Q47066	PNM_AZR	G1C794	0.18
Q51504	IM2_AZR	G1C794	0.25
Q59401	WY4_WY2	P0AD64	0.08
Q59401	WY4_WY2	P0AD64	0.08
Q51400	MER	P0AD64	0.04
Q51400	IM2_MER	Q93PQ0	0.5
Q51400	MER	Q6JP75	0.25
Q51400	MER	Q9L4P2	0.5
Q51400	IM2_MER	P18357	0.5
Q51400	MER	G3XD46	0.33
P0AD64	MER	Q93PQ0	0.04
P0AD64	MER	Q6JP75	0.04
P0AD64	MER	Q9L4P2	0.04
P0AD64	MER	P18357	0.04
P0AD64	MER	G3XD46	0.04
Q93PQ0	MER	Q6JP75	0.17
Q93PQ0	MER	Q9L4P2	0.25
Q93PQ0	IM2_MER	P18357	0.33
Q93PQ0	MER	G3XD46	0.2
Q6JP75	MER	Q9L4P2	0.33
Q6JP75	MER	P18357	0.17
Q6JP75	MER	G3XD46	0.25
Q9L4P2	MER	P18357	0.25
Q9L4P2	MER	G3XD46	0.5
P18357	MER	G3XD46	0.2
P00808	CFX	Q9L5C8	0.03
P00808	CFX	P0AEB2	0.06
Q9L5C8	CFX	P0AEB2	0.04
P00808	BIY	P39045	0.04
Q47066	PNM_CEF_CEP	P15555	0.14
Q47066	CEF	Q7CRA4	0.04
Q47066	CEF	Q8NWC2	0.1
P15555	CEF	Q7CRA4	0.04
P15555	CEF	Q8NWC2	0.07
Q7CRA4	CEF	Q8NWC2	0.07
Q47066	PNM_CEF_CEP	P15555	0.14
Q9K578	MCO	O08498	1
Q9K578	MCO	P26918	0.2
Q9K578	MCO	P52700	0.12
O08498	MCO	P26918	0.2
O08498	MCO	P52700	0.12
P26918	MCO	P52700	0.08
P14489	MX1	P52700	0.08
P14489	IAP	Q93CA2	0.17
P14489	ZZ7	C7C422	0.08
P14489	ZZ7	Q5HI26	0.14
C7C422	ZZ7	Q5HI26	0.11
P30896	MA4	P0AD64	0.04
P30896	MA4	Q5VCA8	0.25
P0AD64	MA4_TBE_TSL	Q5VCA8	0.12
P0AD64	MA4_TBE_TSL	Q5VCA8	0.12
P0AD64	TBE	P94458	0.04
P0AD64	TBE	Q93F76	0.04
Q5VCA8	TBE	P94458	0.2
Q5VCA8	TBE	Q93F76	0.2
P94458	TBE	Q93F76	0.33
P0AD64	MA4_TBE_TSL	Q5VCA8	0.12
P0AD64	TAU	Q6MHT0	0.04
P0AD64	MXF	Q8RLA6	0.04
Q9L5C8	PNK	C7C422	0.03
P24735	NXL	P0C5C1	0.04
P24735	NXL	Q9EXV5	0.2
P0C5C1	NXL	Q9EXV5	0.05
P94458	L4C	O70038	0.33
Q93PQ0	SFR	P0C5C1	0.04
Q93PQ0	SFR_FPM	C7C422	0.2
P0C5C1	SFR	C7C422	0.04
Q93PQ0	SFR_FPM	C7C422	0.2
Q93PQ0	FPM	P24228	0.12
C7C422	FPM	P24228	0.08
P0C5C1	DRW	Q8RLA6	0.04
P0C5C1	DRW	P13661	0.05
Q8RLA6	DRW_1S6	P13661	0.4
P0C5C1	AIX	P45161	0.05
P0C5C1	AIX	P08506	0.04
P0C5C1	AIX_CB9	Q8Y547	0.1
P45161	AIX	P08506	0.17
P45161	AIX	Q8Y547	0.25
P08506	AIX	Q8Y547	0.2
P0C5C1	CB9	Q51504	0.04
P0C5C1	AIX_CB9	Q8Y547	0.1
Q51504	CB9	Q8Y547	0.12
P0C5C1	7EP	Q93IC2	0.05
Q8RLA6	DRW_1S6	P13661	0.4
P39045	REZ	P39844	0.06
P39045	ZA3	Q7CRA4	0.03
P24228	AIC	P08506	0.12
P08506	AMV_FGA	Q54113	0.29
P08506	AMV_FGA	Q54113	0.29
Q93IC2	NC1	Q7CRA4	0.06
Q93IC2	PG1	P18357	0.17
Q93IC2	PG1	P0A0B0	0.25
P18357	PG1	P0A0B0	0.2
P14677	BMG_TEB	Q04707	0.4
P14677	BMG_TEB	Q04707	0.4
Q9R744	M0E	P02919	1
G3XD46	UE1	B2I0J9	0.5
P07062	ACA	P07061	1
P07062	ACA	Q59710	1
P07061	ACA	Q59710	1
